# Supplementary material for: How do recurrent malaria infections occur in clinical cohorts: a mathematical modelling study to support study planning
Source: Malar J. 2025 Oct 13;24:329. doi: 10.1186/s12936-025-05594-1 (PMC12516898; doi:10.1186/s12936-025-05594-1)
Supplement: Supplementary file 1 — Additional file 1. [file 12936_2025_5594_MOESM1_ESM.r]

# Publication:        How do recurrent malaria infections occur in clinical cohorts? A mathematical modelling study to support study planning
# Author:             Ralf Krumkamp (krumkamp@bnitm.de)
# Institute:          Bernhard Nocht Insitute for Tropical Medicine, Hamburg, Germany
# Date last change:   21.08.2025
# R version:          4.5.0 (2025-04-11)
################################################################################

if(invisible(!require("deSolve"))){
  install.packages("deSolve")
}
library(deSolve)                                                                # v1.40 was used

## Model A) equal infection risk and individuals are fully susceptible throughout the modelling period
# Differential equations
cohort_inf_a <- function(t, state, parameters) {
  with(as.list(c(state, parameters)),{
    dS0 <- -S0*i
    dC1 <- S0*i - C1*i
    dC2 <- C1*i - C2*i
    dC3 <- C2*i - C3*i
    dC4 <- C3*i - C4*i
    dC5 <- C4*i - C5*i
    dC6 <- C5*i
    list(c(dS0, dC1, dC2, dC3, dC4, dC5, dC6))
  })
}

# Parameter setting
year = 2                                                                        # run for 2 years
parameters <- c(i = 1.0/365)                                                    # incidence (per day)
state <- c(S0 = 1, C1 = 0, C2 = 0, C3 = 0, C4 = 0, C5 = 0, C6 = 0)
times <- seq(0, (365*year+.9), by = 0.1)

# run and plot model
out.a <- as.data.frame(ode(y = state, times = times, func = cohort_inf_a, parms = parameters))
matplot(times/365, out.a[, 2:8], ty = "l", lty = 1, las = 1, ylab = "proportion", xlab = "years", main = "Model A")


# function to calculate the general form (Gamma distribution function)
prop.case <- function(alpha, day, n.infect){
  (alpha*day)^n.infect/factorial(n.infect)*exp(-alpha*day)
}

# comparing results from the general formula with the model 
prop.case(1.0/365, 100, 0:6)
out.a[1001,]


################################################################################
## Model B) protection from infection due to ongoing treatment and previous infections reduce susceptibility
# Differential equations
cohort_inf_b <- function(t, state, parameters) {
  with(as.list(c(state, parameters)),{
    dS0 <- -S0*i*s0
    dC1 <- S0*i*s0 - C1/tp
    dS1 <- C1/tp - S1*i*s1
    dC2 <- S1*i*s1 - C2/tp
    dS2 <- C2/tp - S2*i*s2
    dC3 <- S2*i*s2 - C3/tp
    dS3 <- C3/tp - S3*i*s3
    dC4 <- S3*i*s3 - C4/tp
    dS4 <- C4/tp - S4*i*s4
    dC5 <- S4*i*s4 - C5/tp
    dS5 <- C5/tp - S5*i*s5
    dC6 <- S5*i*s5
    list(c(dS0, dC1, dS1, dC2, dS2, dC3, dS3, dC4, dS4, dC5, dS5, dC6))
  })
}

# Parameter setting
year = 2                                                                        # run for 2 years
parameters <- c(i = 1.0/365,                                                    # incidence (per day)
                s0 = 1,                                                         # susceptibility without infection
                s1 = .9,                                                        # susceptibility after one infection
                s2 = .8,                                                        # susceptibility after two infections
                s3 = .7,                                                        # susceptibility after three infections
                s4 = .6,                                                        # susceptibility after four infections
                s5 = .5,                                                        # susceptibility after five infections
                tp = 21)                                                        # days immune after infection (due to treatment)

state <- c(S0 = 1, C1 = 0, S1 = 0, C2 = 0, S2 = 0, C3 = 0, S3 = 0, C4 = 0, S4 = 0, C5 = 0, S5 = 0, C6 = 0)
times <- seq(0, (365*year+.9), by = 0.1)

# run and plot model:
out.b <- as.data.frame(ode(y = state, times = times, func = cohort_inf_b, parms = parameters))
matplot(times/365, cbind(out.b[, 2], 
                         apply(out.b[, 3:4], 1, sum), 
                         apply(out.b[, 5:6], 1, sum), 
                         apply(out.b[, 7:8], 1, sum), 
                         apply(out.b[, 9:10], 1, sum), 
                         apply(out.b[, 11:12], 1, sum), 
                         out.b[, 13]), 
        ty = "l", lty = 1, las = 1, ylab = "proportion", xlab = "years", main = "Model B")


################################################################################
## Model C) risk reduction by vaccination (R21 data), protection from infection due to ongoing treatment and previous infections reduce susceptibility
# Differential equations
cohort_inf_c <- function(t, state, parameters) {
  with(as.list(c(state, parameters)),{
    dS0 <- -S0*i*v*s0
    dC1 <- S0*i*v*s0 - C1/tp
    dS1 <- C1/tp - S1*i*v*s1
    dC2 <- S1*i*v*s1 - C2/tp
    dS2 <- C2/tp - S2*i*v*s2
    dC3 <- S2*i*v*s2 - C3/tp
    dS3 <- C3/tp - S3*i*v*s3
    dC4 <- S3*i*v*s3 - C4/tp
    dS4 <- C4/tp - S4*i*v*s4
    dC5 <- S4*i*v*s4 - C5/tp
    dS5 <- C5/tp - S5*i*v*s5
    dC6 <- S5*i*v*s5
    list(c(dS0, dC1, dS1, dC2, dS2, dC3, dS3, dC4, dS4, dC5, dS5, dC6))
  })
}

# Parameter setting
year = 2                                                                        # run for 2 years
parameters <- c(i = 1.0/365,                                                    # incidence (per day)
                v = 1-.67,                                                      # risk reduction due to vaccination
                s0 = 1,                                                         # susceptibility without infection
                s1 = .9,                                                        # susceptibility after one infection
                s2 = .8,                                                        # susceptibility after two infections
                s3 = .7,                                                        # susceptibility after three infections
                s4 = .6,                                                        # susceptibility after four infections
                s5 = .5,                                                        # susceptibility after five infections
                tp = 21)                                                        # days immune after infection (due to treatment)

state <- c(S0 = 1, C1 = 0, S1 = 0, C2 = 0, S2 = 0, C3 = 0, S3 = 0, C4 = 0, S4 = 0, C5 = 0, S5 = 0, C6 = 0)
times <- seq(0, (365*year+.9), by = 0.1)

# run and plot model:
out.c <- as.data.frame(ode(y = state, times = times, func = cohort_inf_c, parms = parameters))
matplot(times/365, cbind(out.c[, 2], 
                         apply(out.c[, 3:4], 1, sum), 
                         apply(out.c[, 5:6], 1, sum), 
                         apply(out.c[, 7:8], 1, sum), 
                         apply(out.c[, 9:10], 1, sum), 
                         apply(out.c[, 11:12], 1, sum), 
                         out.c[, 13]), 
        ty = "l", lty = 1, las = 1, ylab = "proportion", xlab = "years", main = "Model C")


################################################################################
## Model D) as model B but fractions of the population have a high or low infection rate
# Differential equations
cohort_inf_d <- function(t, state, parameters) {
  with(as.list(c(state, parameters)),{
    dSh0 <- -Sh0*ih*s0
    dCh1 <- Sh0*ih*s0 - Ch1/tp
    dSh1 <- Ch1/tp - Sh1*ih*s1
    dCh2 <- Sh1*ih*s1 - Ch2/tp
    dSh2 <- Ch2/tp - Sh2*ih*s2
    dCh3 <- Sh2*ih*s2 - Ch3/tp
    dSh3 <- Ch3/tp - Sh3*ih*s3
    dCh4 <- Sh3*ih*s3 - Ch4/tp
    dSh4 <- Ch4/tp - Sh4*ih*s4
    dCh5 <- Sh4*ih*s4 - Ch5/tp
    dSh5 <- Ch5/tp - Sh5*ih*s5
    dCh6 <- Sh5*ih*s5
    
    dSl0 <- -Sl0*il*s0
    dCl1 <- Sl0*il*s0 - Cl1/tp
    dSl1 <- Cl1/tp - Sl1*il*s1
    dCl2 <- Sl1*il*s1 - Cl2/tp
    dSl2 <- Cl2/tp - Sl2*il*s2
    dCl3 <- Sl2*il*s2 - Cl3/tp
    dSl3 <- Cl3/tp - Sl3*il*s3
    dCl4 <- Sl3*il*s3 - Cl4/tp
    dSl4 <- Cl4/tp - Sl4*il*s4
    dCl5 <- Sl4*il*s4 - Cl5/tp
    dSl5 <- Cl5/tp - Sl5*il*s4
    dCl6 <- Sl5*il*s4
    
    list(c(dSh0, dCh1, dSh1, dCh2, dSh2, dCh3, dSh3, dCh4, dSh4, dCh5, dSh5, dCh6, 
           dSl0, dCl1, dSl1, dCl2, dSl2, dCl3, dSl3, dCl4, dSl4, dCl5, dSl5, dCl6))
  })
}

# Parameter setting
year = 2                                                                        # run for 2 years
p = .1                                                                          # proportion with higher risk
parameters <- c(il = .5/365,                                                    # incidence low risk (per day)
                ih =  5.5/365,                                                  # incidence high risk (per day)
                s0 = 1,                                                         # susceptibility without infection (step wise 10%-decrease)
                s1 = .9,                                                        # susceptibility after one infection
                s2 = .8,                                                        # susceptibility after two infections
                s3 = .7,                                                        # susceptibility after three infections
                s4 = .6,                                                        # susceptibility after four infections
                s5 = .5,                                                        # susceptibility after five infections
                tp = 21)                                                        # days immune after infection (due to treatment)

state <- c(Sh0 = p, Ch1 = 0, Sh1 = 0, Ch2 = 0, Sh2 = 0, Ch3 = 0, Sh3 = 0, Ch4 = 0, Sh4 = 0, Ch5 = 0, Sh5 = 0, Ch6 = 0, 
           Sl0 = 1-p, Cl1 = 0, Sl1 = 0, Cl2 = 0, Sl2 = 0, Cl3 = 0, Sl3 = 0, Cl4 = 0, Sl4 = 0, Cl5 = 0, Sl5 = 0, Cl6 = 0)
times <- seq(0, (365*year+.9), by = 0.1)

# run and plot model:
out.d <- as.data.frame(ode(y = state, times = times, func = cohort_inf_d, parms = parameters))
matplot(times/365, 
        cbind(apply(out.d[, c("Sh0", "Sl0")], 1, sum), 
              apply(out.d[, c("Ch1", "Cl1", "Sh1", "Sl1")], 1, sum), 
              apply(out.d[, c("Ch2", "Cl2", "Sh2", "Sl2")], 1, sum), 
              apply(out.d[, c("Ch3", "Cl3", "Sh3", "Sl3")], 1, sum), 
              apply(out.d[, c("Ch4", "Cl4", "Sh4", "Sl4")], 1, sum), 
              apply(out.d[, c("Ch5", "Cl5", "Sh5", "Sl5")], 1, sum), 
              apply(out.d[, c("Ch6", "Cl6")], 1, sum)), 
        ty = "l", las = 1, ylab = "proportion", xlab = "years", main = "Model D")


################################################################################
## Model E) as model B but seasonal infection risk is calculated.
# Differential equations
cohort_inf_e <- function(t, state, parameters) {
  with(as.list(c(state, parameters)),{
    i <- ifelse(trunc(t) %in% do.call(c, lapply(1:year, function(y) unlist(lapply(season_high, 
                                                        function(x) (months[x]+1):months[x+1]))+(y-1)*365)), ih, il)
    dS0 <- -S0*i*s0
    dC1 <- S0*i*s0 - C1/tp
    dS1 <- C1/tp - S1*i*s1
    dC2 <- S1*i*s1 - C2/tp
    dS2 <- C2/tp - S2*i*s2
    dC3 <- S2*i*s2 - C3/tp
    dS3 <- C3/tp - S3*i*s3
    dC4 <- S3*i*s3 - C4/tp
    dS4 <- C4/tp - S4*i*s4
    dC5 <- S4*i*s4 - C5/tp
    dS5 <- C5/tp - S5*i*s5
    dC6 <- S5*i*s5
    list(c(dS0, dC1, dS1, dC2, dS2, dC3, dS3, dC4, dS4, dC5, dS5, dC6))
  })
}

months <- cumsum(c(0, 31, 28, 31, 30, 31, 30, 31, 31, 30, 31, 30, 31))          # days of months, needed for the seasonality incidence-variation
year = 2                                                                        # run for 2 years
season_high <- c(1:3, 10:12)                                                    # which months of the year are high transmission 
parameters <- c(ih = 1.5/365,                                                   # incidence high season (per day)
                il = .5/365,                                                    # incidence low season (per day)
                s0 = 1,                                                         # susceptibility without infection
                s1 = .9,                                                        # susceptibility after one infection
                s2 = .8,                                                        # susceptibility after two infections
                s3 = .7,                                                        # susceptibility after three infections
                s4 = .6,                                                        # susceptibility after four infections
                s5 = .6,                                                        # susceptibility after five infections
                tp = 21)                                                        # days immune after infection (due to treatment)

state <- c(S0 = 1, C1 = 0, S1 = 0, C2 = 0, S2 = 0, C3 = 0, S3 = 0, C4 = 0, S4 = 0, C5 = 0, S5 = 0, C6 = 0)
times <- seq(0, (365*year+.9), by = 0.1)

# run and plot model:
out.e <- as.data.frame(ode(y = state, times = times, func = cohort_inf_e, parms = parameters))
matplot(times/365, 
        cbind(out.e[, 2], 
              apply(out.e[, 3:4], 1, sum), 
              apply(out.e[, 5:6], 1, sum), 
              apply(out.e[, 7:8], 1, sum), 
              apply(out.e[, 9:10], 1, sum), 
              apply(out.e[, 11:12], 1, sum), 
              out.e[, 13]), 
        ty = "l", las = 1, ylab = "proportion", xlab = "year", main = "Model E")


################################################################################
# SENSITIVITY ANANLYSIS
# change single parameter values and calculate the absolute % difference in number of recurrent infections
# 1) calculate base model as reference . 
# 2) change all parameter "one-at-a-time" to show effects on model results
# Same procedure done for all models ...
#############################
bgr <- colorRampPalette(c("blue", "gray90", "red"))

# Model A
state <- c(S0 = 1, C1 = 0, C2 = 0, C3 = 0, C4 = 0, C5 = 0, C6 = 0)

# Base A model for comparison
base.A <- unlist(as.data.frame(ode(y = state, times = times, func = cohort_inf_a, parms = c(i = 1.0/365)))[7310, ])
base.A["C4"] <- sum(base.A[6:8])
base.A <- base.A[2:6]

# change alpha of +/- 10% by increments of 1%
sens.A.i <- lapply(seq(.9, 1.1, by = .01), function(x) as.data.frame(ode(y = state, times = times, func = cohort_inf_a, parms = c(i = 1.0*x/365)))[7310, ])
sens.A.i <- do.call(rbind, sens.A.i)
sens.A.i$C4 <- apply(sens.A.i[,6:8], 1, sum)
sens.A.i$time <- sens.A.i$C5 <- sens.A.i$C6 <- NULL

# calculate and plot deviations from baseline
plot.A.i <- t(sapply(1:nrow(sens.A.i), function(x) rev(cumsum(rev(unlist(sens.A.i[x, 2:5])))) - rev(cumsum(rev(base.A[2:5])))))
plot(matrix(rep(1:4, nrow(plot.A.i)), nrow(plot.A.i), 4, byrow = T), plot.A.i, col = bgr(nrow(plot.A.i)), pch = 19, 
     ylim = c(-.12, .12), ylab = "percent deviation", xlab = "number of infections", main = "Model A, alpha")
abline(h = 0)


#############################
## Model B
state <- c(S0 = 1, C1 = 0, S1 = 0, C2 = 0, S2 = 0, C3 = 0, S3 = 0, C4 = 0, S4 = 0, C5 = 0, S5 = 0, C6 = 0)

# Base B model for comparison
base.B <- unlist(as.data.frame(ode(y = state, times = times, func = cohort_inf_b, 
                                   parms = c(i = 1.0/365, s0 = 1, s1 = .9, s2 = .8, s3 = .7, s4 = .6, s5 = .5, tp = 21)))[7310, ])
base.B[c("C1", "C2", "C3", "C4", "C5")] <- base.B[c("C1", "C2", "C3", "C4", "C5")] + base.B[c("S1", "S2", "S3", "S4", "S5")]
base.B <- base.B[c("S0", "C1", "C2", "C3", "C4", "C5", "C6")]
base.B["C4"] <- sum(base.B[c("C4", "C5", "C6")])
base.B <- base.B[c("S0", "C1", "C2", "C3", "C4")]

# change alpha of +/- 10% by increments of 1%
sens.B.i <- lapply(seq(.9, 1.1, by = .01), function(x) as.data.frame(ode(y = state, times = times, func = cohort_inf_b, 
                                                                         parms = c(i = 1*x/365, s0 = 1, s1 = .9, s2 = .8, s3 = .7, s4 = .6, s5 = .5, tp = 21)))[7310, ])
sens.B.i <- do.call(rbind, sens.B.i)
sens.B.i[, c("C1", "C2", "C3", "C4", "C5")] <- sens.B.i[, c("C1", "C2", "C3", "C4", "C5")] + sens.B.i[, c("S1", "S2", "S3", "S4", "S5")]
sens.B.i <- sens.B.i[, c("S0", "C1", "C2", "C3", "C4", "C5", "C6")]
sens.B.i[, "C4"] <- apply(sens.B.i[, c("C4", "C5", "C6")], 1, sum)
sens.B.i <- sens.B.i[, c("S0", "C1", "C2", "C3", "C4")]

# calculate and plot deviations from baseline
plot.B.i <- t(sapply(1:nrow(sens.B.i), function(x) rev(cumsum(rev(unlist(sens.B.i[x, 2:5])))) - rev(cumsum(rev(base.B[2:5])))))
plot(matrix(rep(1:4, nrow(plot.B.i)), nrow(plot.B.i), 4, byrow = T), plot.B.i, col = bgr(nrow(plot.B.i)), pch = 19,
     ylim = c(-.12, .12), ylab = "percent deviation", xlab = "number of infections", main = "Model B, alpha")
abline(h = 0)

# change susceptibility of 0% to 20% by increments of 1%
sens.B.s <- lapply(seq(0, 2, by = .1), function(x) as.data.frame(ode(y = state, times = times, func = cohort_inf_b, 
                                                                     parms = c(i = 1/365, s0 = 1, s1 = 1-.1*x, s2 = 1-.2*x, s3 = 1-.3*x, s4 = 1-.4*x, s5 = 1-.5*x, tp = 21)))[7310, ])
sens.B.s <- do.call(rbind, sens.B.s)
sens.B.s[, c("C1", "C2", "C3", "C4", "C5")] <- sens.B.s[, c("C1", "C2", "C3", "C4", "C5")] + sens.B.s[, c("S1", "S2", "S3", "S4", "S5")]
sens.B.s <- sens.B.s[, c("S0", "C1", "C2", "C3", "C4", "C5", "C6")]
sens.B.s[, "C4"] <- apply(sens.B.s[, c("C4", "C5", "C6")], 1, sum)
sens.B.s <- sens.B.s[, c("S0", "C1", "C2", "C3", "C4")]

# calculate and plot deviations from baseline
plot.B.s <- t(sapply(1:nrow(sens.B.s), function(x) rev(cumsum(rev(unlist(sens.B.s[x, 2:5])))) - rev(cumsum(rev(base.B[2:5])))))
plot(matrix(rep(1:4, nrow(plot.B.s)), nrow(plot.B.s), 4, byrow = T), plot.B.s, col = bgr(nrow(plot.B.s)), pch = 19,
     ylim = c(-.12, .12), ylab = "percent deviation", xlab = "number of infections", main = "Model B, susceptibility")
abline(h = 0)

# change treatment protection from 7 to 42 days by increments of 1 day
sens.B.tp <- lapply(seq(11, 31, by = 1), function(x) as.data.frame(ode(y = state, times = times, func = cohort_inf_b, 
                                                                       parms = c(i = 1/365, s0 = 1, s1 = .9, s2 = .8, s3 = .7, s4 = .6, s5 = .5, tp = x)))[7310, ])
sens.B.tp <- do.call(rbind, sens.B.tp)
sens.B.tp[, c("C1", "C2", "C3", "C4", "C5")] <- sens.B.tp[, c("C1", "C2", "C3", "C4", "C5")] + sens.B.tp[, c("S1", "S2", "S3", "S4", "S5")]
sens.B.tp <- sens.B.tp[, c("S0", "C1", "C2", "C3", "C4", "C5", "C6")]
sens.B.tp[, "C4"] <- apply(sens.B.tp[, c("C4", "C5", "C6")], 1, sum)
sens.B.tp <- sens.B.tp[, c("S0", "C1", "C2", "C3", "C4")]

# calculate and plot deviations from baseline
plot.B.tp <- t(sapply(1:nrow(sens.B.tp), function(x) rev(cumsum(rev(unlist(sens.B.tp[x, 2:5])))) - rev(cumsum(rev(base.B[2:5])))))
plot(matrix(rep(1:4, nrow(plot.B.tp)), nrow(plot.B.tp), 4, byrow = T), plot.B.tp, col = bgr(nrow(plot.B.tp)), pch = 19,
     ylim = c(-.12, .12), ylab = "percent deviation", xlab = "number of infections", main = "Model B, treatment protection")
abline(h = 0)     


#############################
## Model C
state <- c(S0 = 1, C1 = 0, S1 = 0, C2 = 0, S2 = 0, C3 = 0, S3 = 0, C4 = 0, S4 = 0, C5 = 0, S5 = 0, C6 = 0)

# Base C model for comparison
base.C <- unlist(as.data.frame(ode(y = state, times = times, func = cohort_inf_c, 
                                   parms = c(i = 1.0/365, v = 1-.67, s0 = 1, s1 = .9, s2 = .8, s3 = .7, s4 = .6, s5 = .5, tp = 21)))[7310, ])
base.C[c("C1", "C2", "C3", "C4", "C5")] <- base.C[c("C1", "C2", "C3", "C4", "C5")] + base.C[c("S1", "S2", "S3", "S4", "S5")]
base.C <- base.C[c("S0", "C1", "C2", "C3", "C4", "C5", "C6")]
base.C["C4"] <- sum(base.C[c("C4", "C5", "C6")])
base.C <- base.C[c("S0", "C1", "C2", "C3", "C4")]

# change alpha of +/- 10% by increments of 1%
sens.C.i <- lapply(seq(.9, 1.1, by = .01), function(x) as.data.frame(ode(y = state, times = times, func = cohort_inf_c, 
                                                                         parms = c(i = 1*x/365, v = 1-.67, s0 = 1, s1 = .9, s2 = .8, s3 = .7, s4 = .6, s5 = .5, tp = 21)))[7310, ])
sens.C.i <- do.call(rbind, sens.C.i)
sens.C.i[, c("C1", "C2", "C3", "C4", "C5")] <- sens.C.i[, c("C1", "C2", "C3", "C4", "C5")] + sens.C.i[, c("S1", "S2", "S3", "S4", "S5")]
sens.C.i <- sens.C.i[, c("S0", "C1", "C2", "C3", "C4", "C5", "C6")]
sens.C.i[, "C4"] <- apply(sens.C.i[, c("C4", "C5", "C6")], 1, sum)
sens.C.i <- sens.C.i[, c("S0", "C1", "C2", "C3", "C4")]

# calculate and plot deviations from baseline
plot.C.i <- t(sapply(1:nrow(sens.C.i), function(x) rev(cumsum(rev(unlist(sens.C.i[x, 2:5])))) - rev(cumsum(rev(base.C[2:5])))))
plot(matrix(rep(1:4, nrow(plot.C.i)), nrow(plot.C.i), 4, byrow = T), plot.C.i, col = bgr(nrow(plot.C.i)), pch = 19,
     ylim = c(-.12, .12), ylab = "percent deviation", xlab = "number of infections", main = "Model C, alpha")
abline(h = 0)

# change susceptibility of 0% to 20% by increments of 1%
sens.C.s <- lapply(seq(0, 2, by = .1), function(x) as.data.frame(ode(y = state, times = times, func = cohort_inf_c, 
                                                                     parms = c(i = 1/365, v = 1-.67, s0 = 1, s1 = 1-.1*x, s2 = 1-.2*x, s3 = 1-.3*x, s4 = 1-.4*x, s5 = 1-.5*x, tp = 21)))[7310, ])
sens.C.s <- do.call(rbind, sens.C.s)
sens.C.s[, c("C1", "C2", "C3", "C4", "C5")] <- sens.C.s[, c("C1", "C2", "C3", "C4", "C5")] + sens.C.s[, c("S1", "S2", "S3", "S4", "S5")]
sens.C.s <- sens.C.s[, c("S0", "C1", "C2", "C3", "C4", "C5", "C6")]
sens.C.s[, "C4"] <- apply(sens.C.s[, c("C4", "C5", "C6")], 1, sum)
sens.C.s <- sens.C.s[, c("S0", "C1", "C2", "C3", "C4")]

# calculate and plot deviations from baseline
plot.C.s <- t(sapply(1:nrow(sens.C.s), function(x) rev(cumsum(rev(unlist(sens.C.s[x, 2:5])))) - rev(cumsum(rev(base.C[2:5])))))
plot(matrix(rep(1:4, nrow(plot.C.s)), nrow(plot.C.s), 4, byrow = T), plot.C.s, col = bgr(nrow(plot.C.s)), pch = 19,
     ylim = c(-.12, .12), ylab = "percent deviation", xlab = "number of infections", main = "Model C, susceptibility")
abline(h = 0)
# change treatment protection from 7 to 42 days by increments of 1 day
sens.C.tp <- lapply(seq(11, 31, by = 1), function(x) as.data.frame(ode(y = state, times = times, func = cohort_inf_c, 
                                                                       parms = c(i = 1/365, v = 1-.67, s0 = 1, s1 = .9, s2 = .8, s3 = .7, s4 = .6, s5 = .5, tp = x)))[7310, ])
sens.C.tp <- do.call(rbind, sens.C.tp)
sens.C.tp[, c("C1", "C2", "C3", "C4", "C5")] <- sens.C.tp[, c("C1", "C2", "C3", "C4", "C5")] + sens.C.tp[, c("S1", "S2", "S3", "S4", "S5")]
sens.C.tp <- sens.C.tp[, c("S0", "C1", "C2", "C3", "C4", "C5", "C6")]
sens.C.tp[, "C4"] <- apply(sens.C.tp[, c("C4", "C5", "C6")], 1, sum)
sens.C.tp <- sens.C.tp[, c("S0", "C1", "C2", "C3", "C4")]

# calculate and plot deviations from baseline
plot.C.tp <- t(sapply(1:nrow(sens.C.tp), function(x) rev(cumsum(rev(unlist(sens.C.tp[x, 2:5])))) - rev(cumsum(rev(base.C[2:5])))))
plot(matrix(rep(1:4, nrow(plot.C.tp)), nrow(plot.C.tp), 4, byrow = T), plot.C.tp, col = bgr(nrow(plot.C.tp)), pch = 19,
     ylim = c(-.12, .12), ylab = "percent deviation", xlab = "number of infections", main = "Model C, treatment protection")
abline(h = 0)            


# change vaccine effectiveness by -10% to 10% by increments of 1%
sens.C.v <- lapply(-10:10/100, function(x) as.data.frame(ode(y = state, times = times, func = cohort_inf_c, 
                                                             parms = c(i = 1/365, v = (1-.67)+x, s0 = 1, s1 = .9, s2 = .8, s3 = .7, s4 = .6, s5 = .5, tp = 21)))[7310, ])
sens.C.v <- do.call(rbind, sens.C.v)
sens.C.v[, c("C1", "C2", "C3", "C4", "C5")] <- sens.C.v[, c("C1", "C2", "C3", "C4", "C5")] + sens.C.v[, c("S1", "S2", "S3", "S4", "S5")]
sens.C.v <- sens.C.v[, c("S0", "C1", "C2", "C3", "C4", "C5", "C6")]
sens.C.v[, "C4"] <- apply(sens.C.v[, c("C4", "C5", "C6")], 1, sum)
sens.C.v <- sens.C.v[, c("S0", "C1", "C2", "C3", "C4")]

# calculate and plot deviations from baseline
plot.C.v <- t(sapply(1:nrow(sens.C.v), function(x) rev(cumsum(rev(unlist(sens.C.v[x, 2:5])))) - rev(cumsum(rev(base.C[2:5])))))
plot(matrix(rep(1:4, nrow(plot.C.v)), nrow(plot.C.v), 4, byrow = T), plot.C.v, col = bgr(nrow(plot.C.v)), pch = 19,
     ylim = c(-.12, .12), ylab = "percent deviation", xlab = "number of infections", main = "Model C, vaccine effectiveness")
abline(h = 0)          


#############################
## Model D
p = .1  
state <- c(Sh0 = p, Ch1 = 0, Sh1 = 0, Ch2 = 0, Sh2 = 0, Ch3 = 0, Sh3 = 0, Ch4 = 0, Sh4 = 0, Ch5 = 0, Sh5 = 0, Ch6 = 0, 
           Sl0 = 1-p, Cl1 = 0, Sl1 = 0, Cl2 = 0, Sl2 = 0, Cl3 = 0, Sl3 = 0, Cl4 = 0, Sl4 = 0, Cl5 = 0, Sl5 = 0, Cl6 = 0)

# Base D model for comparison
base.D <- unlist(as.data.frame(ode(y = state, times = times, func = cohort_inf_d, 
                                   parms = c(i = 1.0/365, il = .5/365, ih =  5.5/365, s0 = 1, s1 = .9, s2 = .8, s3 = .7, s4 = .6, s5 = .5, tp = 21)))[7310, ])
base.D[c("C1", "C2", "C3", "C4", "C5")] <- base.D[c("Ch1", "Ch2", "Ch3", "Ch4", "Ch5")] + base.D[c("Sh1", "Sh2", "Sh3", "Sh4", "Sh5")] + 
  base.D[c("Cl1", "Cl2", "Cl3", "Cl4", "Cl5")] + base.D[c("Sl1", "Sl2", "Sl3", "Sl4", "Sl5")]
base.D <- base.D[c("Sh0", "Sl0", "C1", "C2", "C3", "C4", "C5", "Ch6", "Cl6")]
base.D["S0"] <- sum(base.D[c("Sh0", "Sl0")])
base.D["C4"] <- sum(base.D[c("C4", "C5", "Ch6", "Cl6")])
base.D <- base.D[c("S0", "C1", "C2", "C3", "C4")]

# change alpha of +/- 10% by increments of 1%
sens.D.i <- lapply(seq(.9, 1.1, by = .01), function(x) as.data.frame(ode(y = state, times = times, func = cohort_inf_d, 
                                                                         parms = c(il = .5*x/365, ih =  5.5*x/365, s0 = 1, s1 = .9, s2 = .8, s3 = .7, s4 = .6, s5 = .5, tp = 21)))[7310, ])
sens.D.i <- do.call(rbind, sens.D.i)
sens.D.i[c("C1", "C2", "C3", "C4", "C5")] <- sens.D.i[, c("Ch1", "Ch2", "Ch3", "Ch4", "Ch5")] + sens.D.i[, c("Sh1", "Sh2", "Sh3", "Sh4", "Sh5")] + 
  sens.D.i[, c("Cl1", "Cl2", "Cl3", "Cl4", "Cl5")] + sens.D.i[, c("Sl1", "Sl2", "Sl3", "Sl4", "Sl5")]
sens.D.i <- sens.D.i[, c("Sh0", "Sl0", "C1", "C2", "C3", "C4", "C5", "Ch6", "Cl6")]
sens.D.i[, "S0"] <- apply(sens.D.i[, c("Sh0", "Sl0")], 1, sum)
sens.D.i[, "C4"] <- apply(sens.D.i[c("C4", "C5", "Ch6", "Cl6")], 1, sum)
sens.D.i <- sens.D.i[, c("S0", "C1", "C2", "C3", "C4")]

# calculate and plot deviations from baseline
plot.D.i <- t(sapply(1:nrow(sens.D.i), function(x) rev(cumsum(rev(unlist(sens.D.i[x, 2:5])))) - rev(cumsum(rev(base.D[2:5])))))
plot(matrix(rep(1:4, nrow(sens.D.i)), nrow(sens.D.i), 4, byrow = T), plot.D.i, col = bgr(nrow(plot.D.i)), pch = 19,
     ylim = c(-.12, .12), ylab = "percent deviation", xlab = "number of infections", main = "Model D, alpha")
abline(h = 0)

# change susceptibility of 0% to 20% by increments of 1%
sens.D.s <- lapply(seq(0, 2, by = .1), function(x) as.data.frame(ode(y = state, times = times, func = cohort_inf_d, 
                                                                     parms = c(il = .5/365, ih =  5.5/365, s0 = 1, s1 = 1-.1*x, s2 = 1-.2*x, s3 = 1-.3*x, s4 = 1-.4*x, s5 = 1-.5*x, tp = 21)))[7310, ])
sens.D.s <- do.call(rbind, sens.D.s)
sens.D.s[c("C1", "C2", "C3", "C4", "C5")] <- sens.D.s[, c("Ch1", "Ch2", "Ch3", "Ch4", "Ch5")] + sens.D.s[, c("Sh1", "Sh2", "Sh3", "Sh4", "Sh5")] + 
  sens.D.s[, c("Cl1", "Cl2", "Cl3", "Cl4", "Cl5")] + sens.D.s[, c("Sl1", "Sl2", "Sl3", "Sl4", "Sl5")]
sens.D.s <- sens.D.s[, c("Sh0", "Sl0", "C1", "C2", "C3", "C4", "C5", "Ch6", "Cl6")]
sens.D.s[, "S0"] <- apply(sens.D.s[, c("Sh0", "Sl0")], 1, sum)
sens.D.s[, "C4"] <- apply(sens.D.s[c("C4", "C5", "Ch6", "Cl6")], 1, sum)
sens.D.s <- sens.D.s[, c("S0", "C1", "C2", "C3", "C4")]

# calculate and plot deviations from baseline
plot.D.s <- t(sapply(1:nrow(sens.C.s), function(x) rev(cumsum(rev(unlist(sens.D.s[x, 2:5])))) - rev(cumsum(rev(base.D[2:5])))))
plot(matrix(rep(1:4, nrow(plot.D.s)), nrow(plot.D.s), 4, byrow = T), plot.D.s, col = bgr(nrow(plot.D.s)), pch = 19,
     ylim = c(-.12, .12), ylab = "percent deviation", xlab = "number of infections", main = "Model D, susceptibility")
abline(h = 0)

# change treatment protection from 7 to 42 days by increments of 1 day
sens.D.tp <- lapply(seq(11, 31, by = 1), function(x) as.data.frame(ode(y = state, times = times, func = cohort_inf_d, 
                                                                       parms = c(il = .5/365, ih = 5.5/365, s0 = 1, s1 = .9, s2 = .8, s3 = .7, s4 = .6, s5 = .5, tp = x)))[7310, ])
sens.D.tp <- do.call(rbind, sens.D.tp)
sens.D.tp[c("C1", "C2", "C3", "C4", "C5")] <- sens.D.tp[, c("Ch1", "Ch2", "Ch3", "Ch4", "Ch5")] + sens.D.tp[, c("Sh1", "Sh2", "Sh3", "Sh4", "Sh5")] + 
  sens.D.tp[, c("Cl1", "Cl2", "Cl3", "Cl4", "Cl5")] + sens.D.tp[, c("Sl1", "Sl2", "Sl3", "Sl4", "Sl5")]
sens.D.tp <- sens.D.tp[, c("Sh0", "Sl0", "C1", "C2", "C3", "C4", "C5", "Ch6", "Cl6")]
sens.D.tp[, "S0"] <- apply(sens.D.tp[, c("Sh0", "Sl0")], 1, sum)
sens.D.tp[, "C4"] <- apply(sens.D.tp[c("C4", "C5", "Ch6", "Cl6")], 1, sum)
sens.D.tp <- sens.D.tp[, c("S0", "C1", "C2", "C3", "C4")]

# calculate and plot deviations from baseline
plot.D.tp <- t(sapply(1:nrow(sens.D.tp), function(x) rev(cumsum(rev(unlist(sens.D.tp[x, 2:5])))) - rev(cumsum(rev(base.D[2:5])))))
plot(matrix(rep(1:4, nrow(plot.D.tp)), nrow(plot.D.tp), 4, byrow = T), plot.D.tp, col = bgr(nrow(plot.D.tp)), pch = 19,
     ylim = c(-.12, .12), ylab = "percent deviation", xlab = "number of infections", main = "Model D, treatment protection")
abline(h = 0)            

# change proportion of in high transmission cluster from 5 to 15% by increments of 1%, keeping IR at 1 for all iterations
sapply(5:15/100, function(p) 5.5 * .1/p * p + .5 * .9/(1-p) * (1-p))            # check if IRs sum up to 1 over changing p
sapply(5:15/100, function(p) 5.5 * .1/p)                                        # high IR
sapply(5:15/100, function(p) .5 * .9/(1-p))                                     # low IR

sens.D.p <- lapply(5:15/100, function(p) as.data.frame(ode(y = c(Sh0 = p,   Ch1 = 0, Sh1 = 0, Ch2 = 0, Sh2 = 0, Ch3 = 0, Sh3 = 0, Ch4 = 0, Sh4 = 0, Ch5 = 0, Sh5 = 0, Ch6 = 0, 
                                                                 Sl0 = 1-p, Cl1 = 0, Sl1 = 0, Cl2 = 0, Sl2 = 0, Cl3 = 0, Sl3 = 0, Cl4 = 0, Sl4 = 0, Cl5 = 0, Sl5 = 0, Cl6 = 0), 
                                                           times = times, func = cohort_inf_d, 
                                                           parms = c(il = .5*.9/(1-p)/365, ih = 5.5*.1/p/365, s0 = 1, s1 = .9, s2 = .8, s3 = .7, s4 = .6, s5 = .5, tp = 21)))[7310, ])
sens.D.p <- do.call(rbind, sens.D.p)
sens.D.p[c("C1", "C2", "C3", "C4", "C5")] <- sens.D.p[, c("Ch1", "Ch2", "Ch3", "Ch4", "Ch5")] + sens.D.p[, c("Sh1", "Sh2", "Sh3", "Sh4", "Sh5")] + 
  sens.D.p[, c("Cl1", "Cl2", "Cl3", "Cl4", "Cl5")] + sens.D.p[, c("Sl1", "Sl2", "Sl3", "Sl4", "Sl5")]
sens.D.p <- sens.D.p[, c("Sh0", "Sl0", "C1", "C2", "C3", "C4", "C5", "Ch6", "Cl6")]
sens.D.p[, "S0"] <- apply(sens.D.p[, c("Sh0", "Sl0")], 1, sum)
sens.D.p[, "C4"] <- apply(sens.D.p[c("C4", "C5", "Ch6", "Cl6")], 1, sum)
sens.D.p <- sens.D.p[, c("S0", "C1", "C2", "C3", "C4")]

# calculate and plot deviations from baseline
plot.D.p <- t(sapply(1:nrow(sens.D.p), function(x) rev(cumsum(rev(unlist(sens.D.p[x, 2:5])))) - rev(cumsum(rev(base.D[2:5])))))
plot(matrix(rep(1:4, nrow(plot.D.p)), nrow(plot.D.p), 4, byrow = T), plot.D.p, col = bgr(nrow(plot.D.p)), pch = 19,
     ylim = c(-.12, .12), ylab = "percent deviation", xlab = "number of infections", main = "Model D, clustered transmission")
abline(h = 0)  


#############################
## Model E
state <- c(S0 = 1, C1 = 0, S1 = 0, C2 = 0, S2 = 0, C3 = 0, S3 = 0, C4 = 0, S4 = 0, C5 = 0, S5 = 0, C6 = 0)

# Base E model for comparison
base.E <- unlist(as.data.frame(ode(y = state, times = times, func = cohort_inf_e, 
                                   parms = c(ih = 1.5/365, il = .5/365, s0 = 1, s1 = .9, s2 = .8, s3 = .7, s4 = .6, s5 = .5, tp = 21)))[7310, ])
base.E[c("C1", "C2", "C3", "C4", "C5")] <- base.E[c("C1", "C2", "C3", "C4", "C5")] + base.E[c("S1", "S2", "S3", "S4", "S5")]
base.E <- base.E[c("S0", "C1", "C2", "C3", "C4", "C5", "C6")]
base.E["C4"] <- sum(base.E[c("C4", "C5", "C6")])
base.E <- base.E[c("S0", "C1", "C2", "C3", "C4")]

# change alpha of +/- 10% by increments of 1%
sens.E.i <- lapply(seq(.9, 1.1, by = .01), function(x) as.data.frame(ode(y = state, times = times, func = cohort_inf_e, 
                                                                         parms = c(ih = 1.5*x/365, il = .5*x/365, s0 = 1, s1 = .9, s2 = .8, s3 = .7, s4 = .6, s5 = .5, tp = 21)))[7310, ])
sens.E.i <- do.call(rbind, sens.E.i)
sens.E.i[, c("C1", "C2", "C3", "C4", "C5")] <- sens.E.i[, c("C1", "C2", "C3", "C4", "C5")] + sens.E.i[, c("S1", "S2", "S3", "S4", "S5")]
sens.E.i <- sens.E.i[, c("S0", "C1", "C2", "C3", "C4", "C5", "C6")]
sens.E.i$C4 <- apply(sens.E.i[, c("C4", "C5", "C6")], 1, sum)
sens.E.i <- sens.E.i[, c("S0", "C1", "C2", "C3", "C4")]

# calculate and plot deviations from baseline
plot.E.i <- t(sapply(1:nrow(sens.E.i), function(x) rev(cumsum(rev(unlist(sens.E.i[x, 2:5])))) - rev(cumsum(rev(base.E[2:5])))))
plot(matrix(rep(1:4, nrow(plot.E.i)), nrow(plot.E.i), 4, byrow = T), plot.E.i, col = bgr(nrow(plot.E.i)), pch = 19,
     ylim = c(-.12, .12), ylab = "percent deviation", xlab = "number of infections", main = "Model E, alpha")
abline(h = 0)

# change susceptibility of 0% to 20% by increments of 1%
sens.E.s <- lapply(seq(0, 2, by = .1), function(x) as.data.frame(ode(y = state, times = times, func = cohort_inf_e, 
                                                                     parms = c(ih = 1.5/365, il = .5/365, s0 = 1, s1 = 1-.1*x, s2 = 1-.2*x, s3 = 1-.3*x, s4 = 1-.4*x, s5 = 1-.5*x, tp = 21)))[7310, ])
sens.E.s <- do.call(rbind, sens.E.s)
sens.E.s[, c("C1", "C2", "C3", "C4", "C5")] <- sens.E.s[, c("C1", "C2", "C3", "C4", "C5")] + sens.E.s[, c("S1", "S2", "S3", "S4", "S5")]
sens.E.s <- sens.E.s[, c("S0", "C1", "C2", "C3", "C4", "C5", "C6")]
sens.E.s$C4 <- apply(sens.E.s[, c("C4", "C5", "C6")], 1, sum)
sens.E.s <- sens.E.s[, c("S0", "C1", "C2", "C3", "C4")]

# calculate and plot deviations from baseline
plot.E.s <- t(sapply(1:nrow(sens.E.s), function(x) rev(cumsum(rev(unlist(sens.E.s[x, 2:5])))) - rev(cumsum(rev(base.E[2:5])))))
plot(matrix(rep(1:4, nrow(plot.E.s)), nrow(plot.E.s), 4, byrow = T), plot.E.s, col = bgr(nrow(plot.E.s)), pch = 19,
     ylim = c(-.12, .12), ylab = "percent deviation", xlab = "number of infections", main = "Model E, susceptibility")
abline(h = 0)

# change treatment protection from 7 to 42 days by increments of 1 day
sens.E.tp <- lapply(seq(11, 31, by = 1), function(x) as.data.frame(ode(y = state, times = times, func = cohort_inf_e, 
                                                                       parms = c(ih = 1.5/365, il = .5/365, s0 = 1, s1 = .9, s2 = .8, s3 = .7, s4 = .6, s5 = .5, tp = x)))[7310, ])
sens.E.tp <- do.call(rbind, sens.E.tp)
sens.E.tp[, c("C1", "C2", "C3", "C4", "C5")] <- sens.E.tp[, c("C1", "C2", "C3", "C4", "C5")] + sens.E.tp[, c("S1", "S2", "S3", "S4", "S5")]
sens.E.tp <- sens.E.tp[, c("S0", "C1", "C2", "C3", "C4", "C5", "C6")]
sens.E.tp$C4 <- apply(sens.E.tp[, c("C4", "C5", "C6")], 1, sum)
sens.E.tp <- sens.E.tp[, c("S0", "C1", "C2", "C3", "C4")]

# calculate and plot deviations from baseline
plot.E.tp <- t(sapply(1:nrow(sens.E.tp), function(x) rev(cumsum(rev(unlist(sens.E.tp[x, 2:5])))) - rev(cumsum(rev(base.E[2:5])))))
plot(matrix(rep(1:4, nrow(plot.E.tp)), nrow(plot.E.tp), 4, byrow = T), plot.E.tp, col = bgr(nrow(plot.E.tp)), pch = 19,
     ylim = c(-.12, .12), ylab = "percent deviation", xlab = "number of infections", main = "Model E, treatment protection")
abline(h = 0)            

# change time of the rainy season by -56 to 56 days by increments of 7 days and keep IR of the population constant
t(sapply(-8:8*7, function(s){
  w <- sum(ifelse(1:365 %in% c(1:(months[4]+s), (months[10]+1):365), 1, 0))/365 
  return(c(sum = (1.5*.5/w)*w + (.5*.5/(1-w))*(1-w),                            # check if IRs sum up to 1 over changing p
           ih = (1.5*.5/w),                                                     # high IR
           il = (.5*.5/(1-w))))                                                 # low IR
}))


sens.E.rs <- lapply(-8:8*7, function(s){
  cohort_inf_e <- function(t, state, parameters) {
    with(as.list(c(state, parameters)),{
      i <- ifelse(trunc(t) %in% do.call(c, lapply(1:year, function(y) c(1:(months[4]+s), (months[10]+1):365) + (y-1)*365)), ih, il)
      
      dS0 <- -S0*i*s0
      dC1 <- S0*i*s0 - C1/tp
      dS1 <- C1/tp - S1*i*s1
      dC2 <- S1*i*s1 - C2/tp
      dS2 <- C2/tp - S2*i*s2
      dC3 <- S2*i*s2 - C3/tp
      dS3 <- C3/tp - S3*i*s3
      dC4 <- S3*i*s3 - C4/tp
      dS4 <- C4/tp - S4*i*s4
      dC5 <- S4*i*s4 - C5/tp
      dS5 <- C5/tp - S5*i*s5
      dC6 <- S5*i*s5
      list(c(dS0, dC1, dS1, dC2, dS2, dC3, dS3, dC4, dS4, dC5, dS5, dC6))
    })
  }
  
  w <- sum(ifelse(1:365 %in% c(1:(months[4]+s), (months[10]+1):365), 1, 0))/365
  return(unlist(as.data.frame(ode(y = state, times = times, func = cohort_inf_e, 
                                  parms = c(ih = (1.5*.5/w)/365, il = (.5*.5/(1-w))/365, s0 = 1, s1 = .9, s2 = .8, s3 = .7, s4 = .6, s5 = .5, tp = 21)))[7310, ]))
})

sens.E.rs <- data.frame(do.call(rbind, sens.E.rs))
sens.E.rs[, c("C1", "C2", "C3", "C4", "C5")] <- sens.E.rs[, c("C1", "C2", "C3", "C4", "C5")] + sens.E.rs[, c("S1", "S2", "S3", "S4", "S5")]
sens.E.rs <- sens.E.rs[, c("S0", "C1", "C2", "C3", "C4", "C5", "C6")]
sens.E.rs$C4 <- apply(sens.E.rs[, c("C4", "C5", "C6")], 1, sum)
sens.E.rs <- sens.E.rs[, c("S0", "C1", "C2", "C3", "C4")]

# calculate and plot deviations from baseline
plot.E.rs <- t(sapply(1:nrow(sens.E.rs), function(x) rev(cumsum(rev(unlist(sens.E.rs[x, 2:5])))) - rev(cumsum(rev(base.E[2:5])))))
plot(matrix(rep(1:4, nrow(plot.E.rs)), nrow(plot.E.rs), 4, byrow = T), plot.E.rs, col = bgr(nrow(plot.E.rs)), pch = 19,
     ylim = c(-.12, .12), ylab = "percent deviation", xlab = "number of infections", main = "Model E, seasonality")
abline(h = 0) 
